# Supplementary material for: Gene copy number and function of the APL1 immune factor changed during Anopheles evolution
Source: Parasit Vectors. 2020 Jan 13;13:18. doi: 10.1186/s13071-019-3868-y (PMC6958605; doi:10.1186/s13071-019-3868-y)
Supplement: Supplementary file 4 — Additional file 4: Alignment S1. FASTA-format sequence data file for manual validation of single APL1 gene in Anopheles stephensi. By chromosome synteny, the Anopheles stephensi intergenic region between the APL1 gene (ASTE016290 in the SDA-500 assembly) and the adjacent gene (ASTE008334) would contain other APL1 family paralogs, if other APL1 genes exist in An. stephensi. The ~ 7 kb intergenic region contains unjoined sequences in the SDA-500 assembly and thus the true size was unknown. The region was amplified and Sanger sequenced by the strategy indicated in Additional file 1: Figure S1 and amplicons were assembled as a single contig, resolving the region between primer ST11 and ST25 (Additional file 3: Table S1). The resolved sequence does not contain sequences related to APL1, confirming the absence of APL1 paralogs in An. stephensi. [file 13071_2019_3868_MOESM4_ESM.fasta]

>Intergenic region between SDA-500 ASTE016290 and ASTE008334
GTTGTGACGGTGACAGTTCGGACGTGATTTTCGTTTTTCGCTAATAAAGT
AATCCAACATTACAAAGCCACGGTGTTGTGTATGGCGTGTTCGGAGTATA
TCTGCACGATCCACTCAAAACATCACTTCACTTACGTTGAGGGACAGCAT
GTACAGCATTAATCCATCCAATTTTCGACCGCCTTCTCTATGCGGGCCCG
TATAATTAAATCCGGCGTCGGCGGTCGTACAATCTCTTCCGGTGGATGTA
GCACCAGATGGCAATAGATAGGGATCTGAAATCCATGCAAMAAAGTGGAA
CAGATTAATCGATCAAAAATGCATTTCCTTTGCAGAAAAGAAAAAAACTT
ACATACAGCAGCGACATATCGAAGACGGGATGTTCTGCCGGTCGTGGCCG
TTCCGGCAGCTTGAAGTGTCTACCAACAATCGGTTCCTCCAGTGGTTTTC
CAATCTGATGCAGTGTGGCCAGATATTTCAGCTGAACGCTTCGTGCCCTT
CTAATGCCTTCGGACATTGCTTCACCTCGTTGCGATGCGTCTTGGAGTGC
TTTCCCTACTAAACTGGTTACCTCGACTGGTTGCCGGCTATCTAAAGAAG
GGAGCCCTGATGAGCATTAAGGAATATCGAGCAACCGTATCGGTGCGCAG
TTGCATAGCAACATGACAACATAATTTGTTGAATATACGTGTATCGTGGA
ATGTTCTCGCTGCGTATTCTGTAGCCCGTCAGTTTCTGGTGGGCCGAGCA
AGTATGTATCGAAATGCAAACGAACTGTGCAAAGGCATGCTATGTTAAAG
GATAAACAAACGGTGCAGCGTTATCGTTGCCAGGAGACACCATGTAACGG
AAATGCTTTACAGTAGCTATGGATATTGATTTAAGAAGCGTTCTTAAGTA
GCTAAGCTAGAACGAGTGGGAATTTGCTTTATGTTTCTAGTTATTTCATC
CTAGATGACTCTGGGATTCAAATTTAGTCCCAATAATTGGTACAATAATT
GTACTTCTAACGAAATTCCAAGCTATGTATCTGATGTCTTTGCCAGAGAT
CTTCGATTTGTTTGAGAAATAATATTTTAAAATAAAATTGTGACAGTTGA
AACATCCTTAAGTTTAACCTTCAACTAGAAGCACCAGAAAATGTTTGAAT
TCCTAAAATTCTCTTCAACAACTCCTTTTAACTAGCTAGCTAAAGCTAAA
ATCGTGTAGGAATTGAAGAAGTGYATTTATCAGCGTCATTATTCTCACCA
TCCAATGTACTTACACACCGCTTTCAGCTTTTTTATCCCCCCCTTGCGAA
AGCAAACCCTTGCAAGCCCTTGACGCACTTGAGCTGGAATACACTTGGAA
GTGTAGCAGAGTTCCTTCACACTGCATGCATCATCGAGCAGGCRCCGGTC
CAAAGATGAAGCCGTTTCATTTCCGGATTAGTACTTCAATCACGCTCGGC
ACTTTCCCGCCGAGTCTATCCAGACTCGTGGCGCAAAGGGGCAGCAGTAA
ATCACTCCGAAACTCCCGGACCACATCATATCGTCGCAGACACCGGGTTC
GCGTCCCGGGCAGAACAGAACGACACGGCACGAATTATGGACCGAAACCC
ATAAGAACCGCGGAGATAAATTATTCCTCACTCTCTTGCCTTCTCTCACA
CTTGCCTTTTCGCACAATGCTTGCTTTCTTTTTTCGCTTCACGTATTAAG
AATACGTCGGCTAAGCAGCAAAAAAAAAAAACATCGCGCTTGGCAGGTCA
CGCCGGATCGAASCAAATTTTCTCCACRATGACCCTTAACAGCTGGTCCC
TGGCGCGTACCAACTAAATGGGTGGGGGTTGGTGGGCTGAGACTGAGGAT
TGGATTGCATACATCCCATCGGGATGTACATCGCGCAGCAAACCCCGGAC
TTCGTCCCCTGTCACCCGTGATAAACGAGCCTTAATTATTAATTTTTCAC
CCAACACGCCCACCAGCGCACCCCCCCGGGCACATCATTAATTATTCGCG
CAATGTTCCGTGTTGCGCGTGCTGAGTGGAAAAAGTGTTTTTCTTTCATT
TTTTTTTTTGGCTTTGCTTATTGTTTGCTAAAATGAAATAAACAGAACGG
GACGCTCAGAAGAAAAAATATATAATAAGCCTGGTAAACACTCATGCAAA
ACCGCCGGAAGGATGGTGTTTGGAAAGTGTATGTGTGGAAGTGTCTCACA
CCGTCCCAACGCGATGCTAGGGCGGGTTGCTTGGATCCATCTCGCGTAGG
AAAAAAAGGTCCTTTCTGCACCAAAACCACCGCCGGCTCCTTTGATGGCA
AGTGTTCCACCTAAAAGTGAAGTAAAATCAAATCACAACATTACTTGCAA
TAAAACAAAAATAAAACTAGTGTGTATGTGTGTCTACTCACAGAAACGGA
ACTCTATTCCATCCGTTCGTCCTCCGTAATTGGTTCAAGGGATGCAAATG
CAATATCGGTGTGTGATGATGTTTGGCGGCTTTGGTGGGGGTAGCGTTGG
TGATGCAACTTTTCTCCACGGTTCCTTGGATGTCACTACCCAAATTGATC
CCGAAAGCTATCGCTTGATCGCACCAGACAACCGTTGAGAGCTTCGTGGT
CGTGTATGTGTGTTTGTGTACATTATTTACTTCTTGGTACACAACTAGCT
TTTATCATTTTGGACCAATAGAAAACTCAAAATGGGGAAGGTCGTACAGT
GGATCTCGTATGAAATAGGACACAGTACAAATTGAGGACTATTGAGCGAC
AAAATTAGCTTGAGGCTCTCTGCTTCGTGGCAGAAGCTTATTAAAGGTTT
GATCAAGCGACACCAAACCGCTTGAGTTGGAGAAGAGTGAAGTGAAAACG
AGATGAAGTCGTCATAAAACTTTGGCTATCGCCAGTCAAAAGTCAACACC
GATAAATGATTCATGCGAAAAACGAAACGAACAAACTATGTTTATATTCT
CAGTACTGGCACACGCTTCTGAGGCATGTATTTTGTTTACAATTGTCGAA
TTCATGTCTCAGGAACAAACTCATAACGATTTTTGGCCCAATATGTCCAT
AAGGGCAATGGAGGACCCGCTAAAAGACGGGAGCTCTATTAGCTGTACAA
AGCCTATTGAACATACTATTACACAGCAAATAAGACTCACCAGACTCCGA
TAGAATGGTCATGTTATGAAAATTACACCGGACGACTCACAGAATGGCGA
ACTATATCGAGGATAAAAATTTTTTTTTGTTTCTAACAATTTACTAAAAT
ATTGAAATGTGTTAAACGCACAGCGTTCTCACGTACACAGTCAAATAATT
AAGCTGTCCCATGTTGACTGGTACCAACTGTACGTTCTTTGCACGCTGAA
GATGCAGTTTGATGTACCCATGTGCCCTTTACCAACTTTCGTGTGATCCT
CTATTTTGTGATGGAAAATTTTTGGAATTTTCCTAACTTAATTTCACGCG
AATGGAAGAAAAATCGTGCTGAGACATTTCCACATAGGAGTTGGGTGGAG
CGATTGATTTTGTGAACTATTTTCGTTTGATTGAACTTTTTCCGTACAGG
ACTTTATACATCGAGGAAACATCATTTATTCACTAGCCGGAATGGAATGT
TTTGAACATCCGTTTTTTAATGGGAAGGCAATCTCTTAATCTTTCCTCTT
CCAGCACTACGTATATGCATTATTAAACGCATTGGAAGCAAGTAAAAGGG
CACTTTCATTGAAAAAATTGATTCCGATTGCATAAAGTTAATTAAAAGTC
CCTTTTTCCTGCTGCTGCTACGTGTCACGAGAGTCAAACTTTCGAGTTTT
GCTTGCATCGCGAAGGAATGTCACACCGTGGGTTGAAACCGAATGCAAGG
CATTCCACCAAGACCTGACATCTGACAGCTCCGAAGTGTCATCCTCACTG
CTAAGCGGGCTGGCGAACCAGCACCCCATTGTTAAATTGCAAATCGTGGC
CCAGTCGCAGGCTTGCAACGGGCTTCCCTTGTCACCAACTCCACCGGCGA
TGTGAAGGAATTTATTGAACATTTATTGGATTTTCGGTATTTGGTCACAG
TGGAAGACACACGACACGAAGATAGTTAGTTGGGCAAGATTCCGCGTGTA
CGTTTGATATTGGATATCAGGCATGTCTCCGTTTGGAGAGGGGAAAGGAA
AGGAGAGCTTGAAGTAAAAGGAAAAGCACTTAAATAAACTCAGCCGGAAA
AAGATGGCTCGCGAGTCGCTGATGCGAAACGAAATTTAAAACTTCCGAAG
TGAGAAGCGTAGAAAAAAACAAATGCTGAAAGAAAGCTAAGCATGCAACC
ATAATCTCCGATGCCGAATGTGCACGTATGGTATAGTTTCGTGTTGAATG
AAATGGATTCTGGAAGATCAATTGCGAACCGTCCAAGACTTATAGCGGAG
TCACATGCAATGTTTCCGCTGGTGGGGCCAAGAATAAAACCCAGAAGTCA
AAATTTTACTTAAGGGCAAGCTAATGGAAGCCATTAAAACTACATAAATA
GACTGGGCTAAAGGCTTGGGATAAATGAGAAAGTAAAACAAAAAACTTTG
AAAAACACAATTTTCAACGCATGATTCAAAAGTACTGGGCGCCTCCATCG
AAACGGATCCTCGGATCGGACCGAACGGATCGAAACGGAAGCTCCTTTCG
ATGGAGGCGCCCAGTACTTGTGAACCTTGCGTTGCTTCCTTTGAGTTTTG
GTTGGAATAATATTGTCAGATTTAAACCTTGTTTTAAGGTAAGTATTAAA
AATCAACGTAAAATAACGGAAAAATACAGGCCCGCCTATTCTTGCTTCCT
TGAGATAGTTTACCCGTAAGAGCCCAGCTTATGAGAAAACGATCCAGACG
GATTCAATGCAGGTTTCTGCCGGGTGAAGTAGATTCAACCACCATCGTGG
CTTACAAAAATCCTAGCTTAATAATGTTTTTTCTTAACAATAGCCCCTAG
AACGCTTTAGAATAAGCTTTCCCGACTCTACTCTAAGGAACCTCTCTCAC
TGTAAAACCTTTTCGGTGGTTTGCTCATCCCACTCGACGCAATAGACGCA
AACCTCCCTTTTATCAGACACATTTTCATTAAATGTCTCACATCTTTCCA
CGGTCTGCCGTCTGATGCTGGCCACCAATTCATTACACCGCGTTACCATC
GAAACTTACTGCCACCACATCGCCCTCGGGGATCTTCTCATCGAGATGCA
CACTACAATTGCCACCAAATTGCTAATTCTGTCCCATCCGGTGGCAACCG
AACTTGCAGCAAATAGTGGGCGACAAAACATGGCTAGCATATGAAGCACA
CACACACACACTCACCAACTCACAACCGAATTCAACAGCTTGTTTATTAG
AAAAGTTTTATTTGTTCCCGTACCACATCGCCCGGGTTTCGTGTGACTTT
GTGCTCGGTTGTCAATATGTTGCCTCTTGCACGTTTGTTTCTTACGGAAG
GTTCTTTTTGTCCACTCTCCCACACACTGAAGCACCTAAGGCAACCACCA
CCTCCCAGCCAGAAATGTTGCGTCTAAAGCTCGGCCGGTCTAAGGGTCAG
TTCAAACACGTGTGGCTCATCTCATGCTCTCCACACACCAATCGTGTTAT
TGATTGATTGCTGCCACCCAGGCGTCCACCACCACCACCACCGACAAGTC
GTTCCAAAACCCCACCGAACGAAACCAACTTTGTTCCTGTGCTGTTCTGC
ACGGCAAATTTGGAGCGTCCCTCTTCTCCCGCACCATGCTTCATATCATC
TCGTTCAAAAGCAGCTGAATGCGCACTGATCGATTACGAATCAGCAGCTG
GTAAAGAGGGGGGCCGTAGGCGACCGAAGCTGTCCTTCTTCGGACCAACC
AATATTTGACCAACCGACCGACCGACCAACCAACGCAGGCGACATGTTTC
GCAAAACCACGATGCCCTTTCTTCGATTCCCTTGCCCCGGCTTCCATCCG
CCACGGAGCTATTCGCAGAAAGAAAAACTTTCCGCCTGTACAAATAGATA
GCATTAAAAGAGCATCAGGGCGCGCGCGGCTGGATACGGGGCGCGGTGCT
GTGCTGAGCAGCTCTGGCTCCGTGCAACATCTCGATAAGCGAGCCAGCCA
GCGAAGCGACCGGCCTCGGGTTGTTGCGGTCTACTTAGCTTAGGGTTTTA
ACCGAACGCGGGAATGGGCGGCGAAACATGGCCCATCATCATGCGTTGGT
TTTAAAGTCAAACAAAAGTTACATGCACACAACATACACGCCGCTACACA
GAGCAAATAGAGCTGAGGCACAGCTTTGATGGGTGTTCCATTCGCAGTTG
TAGATTTAATTTTGGAACCTTTTACTGGCGTGTGTATTTGGTGTTATTTG
TGAGGTCCAATGCAAAGCGTTCTAAACTTTTGGAAGATGTATAAATTTCT
CCCAGTTATAAATTTAAACAACTAATCTTATCTTATTTAGTCTTGGCTCA
ATAGTAGATGTTTTTGTTCCCCAATCCAGGAGGGATACTGTTTGGAAGAT
TGTATCCGGTGGGATTAAACTTTATCTGGTTACCCATGCTGATGCGGCTT
CATAGGATGCCTTCCACGAATCAATAGACAATTCAAACTTAGTCGAGTTC
TTTCAATGTAATATGCTACGAATAAAGCTGATCCACTAATTATCGTACTA
AACACAAAATCATTACAGATCTCTCTCAATTCGAGATGCACTTCCTTCGA
AAGGATGAATTATATTTAAACAACGACATGAACAACAAAAACATCTCCTT
AAATTCCCATTGCCGTCGGACGGACACACAACACAAACCACAAACCCGGA
CCAAAGATAAACGGAAGTGAACTTACACGATCATCGCGCATTCTCGCCGT
CATCCACCCGGGCCGGTGTTTTGAAGCCTCGGCGAAGATTCACATTACGG
CCTATCACAATCGGCGACAGCTTCGGCGGGCTGCCGTAATTCGATGCGAG
CGTTTCGATCTTTCGCTTCGTTGCACTGTTCCCTCCGAGCGGTGTCGTGT
GCTGCTGCTGCTGCTGCTGCTGCAACCTGCTCACAGACCG
