# Supplementary material for: Gene copy number and function of the APL1 immune factor changed during Anopheles evolution
Source: Parasit Vectors. 2020 Jan 13;13:18. doi: 10.1186/s13071-019-3868-y (PMC6958605; doi:10.1186/s13071-019-3868-y)
Supplement: Supplementary file 5 — Additional file 5: Alignment S2. FASTA-format sequence data file of amplicon sequences for population variation of APL1 gene in Anopheles stephensi. Amplicons of the APL1 gene in Anopheles stephensi were amplified from wild mosquitoes and colonies collected in Iran using primers Iran40F and Iran06R and Sanger sequenced. [file 13071_2019_3868_MOESM5_ESM.fasta]

>Iran_Colony_and_Wild_Sequences_C_stand_for_Chabahar_and_B_for_Banbar_Abbas
>APL1-C4_005F.ab1
CGCATATGTGCCGGGAAGTATCTACAGTACGATTGTATTTTCCACGATGTGTTGATCGCTCCGTATGCTCAACAGCCGG
TTCACTTTGGCTATGCCGATGTGACGCAGAACGGCCAGAAGAACATCACGTTCAAAAACTCGACCTTGAGAAGACTGCC
CGAGTCCCTGCTGCATTCGTTCCCGATGGTTCAATTGCTCGATCTAAACGATCTGCAGATAGACGCAATTGAGGAACGC
GCTTTGTCGAACGGTGCCCATCTCCAGGAGCTGTATCTGGGCTTCAACAACATTCGTCAACTGCCATCGTCCTCGTTTC
TCCACATGCAATCACTCAGAGTGCTTGTGCTGGACCGGAACAATCTTAGAAGTCTGCCGGAAGGCATCTTTCGCCGTAC
ACCCAACCTCTTCGTACTGTCGGTCGCGAACAACCAGCTGGAACGTATCGAGGACGAAACGTTCCGGCAGAACCGTGCA
CTGGAGCATCTAAAACTGTCCGGCAACAAGCTCAGCCACCTCGATCTTTCCCTCATTCCGAGCCTGTTCTATGGAAACG
TGAGTACCAACCAGCTTACGACGCTCGCCATCCCGTCGGCCGTGGTCGAACTGGATGCTTCGTACAATCGGATCAACCA
AGTGACGGGCCCGTTGAACGACAAGCTGGCAATACTCCGTTTGCAGCACAACAATCTTACCGACATGGCCTGGCTGCCG
AACTATCCCGGGCTGGTGGATGTGGATCTTTCGTACAACGAGCTAGAAAAGATAGCGCATCATCATTTCAGCGGAATGC
AACGTCTGGAGCGACTGTACGTATCAAACAACCGACTGGTCACACTGGGCCTG
>APL1-C4_038r.ab1
TTGCAGTTAGTGTCACTGTCACCAATCTCCAGCCGGTGGGACACATTCTGCAGCATGGCGCGCAGATTCTTGCAGTCCC
AATCGTTGTGGGATAGGGTGAGCGTTTCCAGCTCGCTGTCGCCGCTAATCTTGAGCGTAACGATCGAGTTGTGATCGAG
ATACAGATGCTTCAGTACGCTGAACTGCCTCTGGTTGTATTCCACGTGCAGCAGATGATTGTGGGCGAGATCTAGTACC
TGCAGTGTTTGTATGGGGACAGATTCCAGGCCCAGTGTGACCAGTCGGTTGTTTGATACGTACAGTCGCTCCAGACGTT
GCATTCCGCTGAAATGATGATGCGCTATCTTTTCTAGCTCGTTGTACGAAAGATCCACATCCACCAGCCCGGGATAGTT
CGGCAGCCAGGCCATGTCGGTAAGATTGTTGTGCTGCAAACGGAGTATTGCCAGCTTGTCGTTCAACGGGCCCGTCACT
TGGTTGATCCGATTGTACGAAGCATCCAGTTCGACCACGGCCGACGGGATGGCGAGCGTCGTAAGCTGGTTGGTACTCA
CGTTTCCATAGAACAGGCTCGGAATGAGGGAAAGATCGAGGTGGCTGAGCTTGTTGCCGGACAGTTTTAGATGCTCCAG
TGCACGGTTCTGCCGGAACGTTTCGTCCTCGATACGTTCCAGCTGGTTGTTCGCGACCGACAGTACGAAGAGGTTGGGT
GTACGGCGAAAGATGCCTTCCGGCAGACTTCTAAGATTGTTCCGGTCCAGCACAAGCACTCTGAGTGATTGCATGTGGA
GAAACGAGGACGATGGCAGTTGACGAATGTTGTTGAAGCCCAGATACAGCTCCTGGAGATGGGCACCGTTCGACAAAGC
GCGTTCCTCAATTGCGTCTATC
>APL1-C3_005F.ab1
CGCATATGTGCCGGGAAGTAATCTACAGTACGATTGTATTTTCCACGATGTGTTGATCGCTCCGTATGCTCAACAGCCG
GTTCACTTTGGCTATGCCGATGTGACGCAGAACGGCCAGAAGAACATCACGTTCAAAAACTCGACCTTGAGAAGACTGC
CCGAGTCCCTGCTGCATTCGTTCCCGATGGTTCAATTGCTCGATCTAAACGATCTGCAGATAGACGCAATTGAGGAACG
CGCTTTGTCGAACGGTGCCCATCTCCAGGAGCTGTATCTGGGCTTCAACAACATTCGT
>APL1-C3_038r.ab1
GTAGTAGGGAGTCCGTTTCCTTGCAGCACAAGTTTTGCTCGAGCTGATAGTCTGGCTTGCAGTTAGTGTCACTGTCACC
AATCTCCAGCCGGTGGGACACATTCTGCAGCATGGCGCGCAGATTCTTGCAGTCCCAATCGTTGTGGGATAGGGTGAGC
GTTTCCAGCTCGCTGTCGCCGCTAATCTTGAGCGTAACGATCGAGTTGTGATCGAGATACAGATGCTTCAGTACGCTGA
ACTGCCTCTGGTTGTATTCCACGTGCAGCAGATGATTGTGGGCGAGATCTAGTACCTGCAGTGTTTGTATGGGGACAGA
TTCCAGGCCCAGTGTGACCAGTCGGTTGTTTGATACGTACAGTCGCTCCAGACGTTGCATTCCGCTGAAATGATGATGC
GCTATCTTTTCTAGCTCGTTGTACGAAAGATCCGCATCCACCAGCCCGGGATAATTCGACAGCCAAGCCATGTCGGAAA
GATTGTTGTGC
>APL1-C2_005F.ab1
CGCATATGTGCCGGGAAGTATCTACAGTACGATTGTATTTTCCACGATGTGTTGATCGCTCCGTATGCTCAACAGCCKG
TTCACTTTGGCTATGCCGATGTGACGCAGAACGGCCAGAAGAACATCACGTTCAAAAACTCGACCTTGAGAAGACTGCC
CGAGTCCCTGCTGCATTCGTTCCCGATGGTTCAATTGCTCGATCTAAACGATCTGCAGATAGACGCAATTGAGGAACGC
GCTTTGTCGAACGGTGCCCATCTCCAGGAGCTGTATCTGGGCTTCAACAACATTCGT
>APL1-C2_038r.ab1
GAAATGGTAGTAGGGAGTCCGTTTCCTTGCAGCACAAGTTTTGCTCGAGCTGATAGTCTGGCTTGCAGTTWGTGTCACT
GTCACCAATCTCCAGCCGGTGGGTCACATTCTGCAGCATGGCRCGCAGATTCTTGCAGTCCCAATCGTTGTGGGATAGG
GTGAGCGTTTCCAGCTCGCTGTCGCCGCTAATCTTGAGCGTAACGATCGAGTTGTGATCGAGATACAGATGCTTCAGTA
CGCTGAACTGCCTCTGGTTGTATTCCACGTGCAGCAGATGATTGTGGGCGAGATCTAGTACCTGCAGTGTTTGTATGGG
GACAGATTCCAGGCCCAGTGTGACCAGTCGGTTGTTTGATACGTACAGTCGCTCCAGACGTCGCATTCCGCTGAAATGA
TGATGCGCTATCTTTTCTAGCTCGTTGTACGAAAGATCCACATCCACCAACCCGGGATAGTTCGGCAGCCAGGCCATGT
CGGTAAGATTGTTGTGCTGCAAACGGAGTATTGCCAGCTTGTCGTTCAACGGGCCCGTCACTTGGTTGATCCGATTGTA
CGAAGCATCCAGTTCGACCACGGCCGACGGGATGGCGAGCGT
>APL1-C10_005F.ab1
CGCATATGTGCCGGGAAGTAATCTACAGTACGATTGTATTTTCCACGATGTGTTGATCGCTCCGTATGCTCAACAGCCG
GTTCACTTTGGCTATGCCGATGTGACGCAGAACGGCCAGAAGAACATCACGTTCAAAAACTCGACCTTGAGAAGACTGC
CCGAGTCCCTGCTGCATTCGTTCCCGATGGTTCAATTGCTCGATCTAAACGATCTGCAGATAGACGCAATTGAGGAACG
CGCTTTGTCGAACGGTGCCCATCTCCAGGAGCTGTATCTGGGCTTCAACAACATTCGT
>APL1-C10_038r.ab1
GGGAGTCCGTTTCCTTGCAGCACAAGTTTTGCTCGAGCTGATAGTCTGGCTTGCAGTTAGTGTCACTGTCACCAATCTC
CAGCCGGTGGGACACATTCTGCAGCATGGCGCGCAGATTCTTGAGTCCCAATCGTTGTGGGATAGGGTGAGCGTTTCCA
GCTCGCTGTCGCCGCTAATCTTGAGCGTAACGATCGAGTTGTGATCGAGATACAGATGCTTCAGTACGCTGAACTGCCT
CTGGTTGTATTCCACGTGCAGCAGATGATTGTGGGCGAGATCTAGTACCTGCAGTGTTTGTATGGGGACAGATTCCAGG
CCCAGTGTGACCAGTCGGTTGTTTGATACGTACAGTCGCTCCAGACGTTGCATTCCGCTGAAATGATGATGCGCTATCT
TTTCTAGCTCGTTGTACGAAAGATCCACATCCACCAGCCCGGGATAGTTCGGCAGCCAGGCCATGTCGGTAAGATTGTT
GTGCTGCAAACGGAGTATTGCCAGCTTGTCGTTCAACGGGCCCGTCACTTGGTTGATCCGATTGTACGAAGCATCCAGT
TCGACCACGGCCGACAGGATGGCGAGCGT
>APL1-C5_005F.ab1
CGCATATGTGCCGGGAAGTAATCTACAGTACGATTGTATTTTCCACGATGTGTTGATCGCTCCGTATGCTCAACAGCCG
GTTCACTTTGGCTATGCCGATGTGACGCAGAACGGCCAGAAGAACATCACGTTCAAAAACTCGACCTTGAGAAGACTGC
CCGAGTCCCTGCTGCATTCGTTCCCGATGGTTCAATTGCTCGATCTAAACGATCTGCAGATAGACGCAATTGAGGAACG
CGCTTTGTCGAACGGTGCCCATCTCCAGGAGCTGTATCTGGGCTTCAACAACATTCGTCAACTGCCATCGTCCTCGTTT
CTCCACATGCAATCACTCAGAGTGCTTGTGCTGGACCGGAACAATCTTAGAAGTCTGCCGGAAGGCATCTTTCGCCGTA
CACCCAACCTCTTCGTACTGTCGGTCGCGAACAACCAGCTGGAACGTATCGAGGACGAAACGTTCCGGCAG
>APL1-C5_038r.ab1
TTGCAGTTAGTGTCACTGTCACCAATCTCCAGCCGGTGGGACACATTCTGCAGCATGGCGCGCAGATTCTTGCAGTCCC
AATCGTTGTGGGATAGGGTGAGCGTTTCCAGCTCGCTGTCGCCGCTAATCTTGAGCGTAACGATCGAGTTGTGATCGAG
ATACAGATGCTTCAGTACGCTGAACTGCCTCTGGTTGTATTCCACGTGCAGCAGATGATTGTGKGCGAGATCTAGTACC
TGCAGTGTTTGTATGGGGACAGATTCCAGGCCCAGTGTGACCAGTCGGTTGTTTGATACGTACAGTCGCTCCAGACGTT
GCATTCCGCTGAAATGATGATGCGCTATCTTTTCTAGCTCGTTGTACGAAAGATCCACATCCACCAGCCCGGGATAGTT
CGGCAGCCAGGCCATGTCGGTAAGATTGTTGTGCTGCAAACGGAGTATTGCCAGCTTGTYGTTCAACGGGCCCGTCACT
TGGTTGATCCGATTGTACGAAGCATCCAGTTCGACCACGGCCGACGGGATGGCGAGCGTCGTAAGCTGGTTGGTACTMA
CGTTTCCATAGAACAGGCTCGGAATGAGGGAAAGATCGAGGTGGCTGAGCTTGTTGCCGGACAGTTTTAGATGCTCCAG
TG
>APL1-C1_005F.ab1
CGCATATGTGCCGGGAAGTAATCTACAGTACGATTGTATTTTCCACGATGTGTTGATCGCTCCGTATGCTCAACAGCCG
GTTCACTTTGGCTATGCCGATGTGACGCAGAACGGCCAGAAGAACATCACGTTCAAAAACTCGACCTTGAGAAGACTGC
CCGAGTCCCTGCTGCATTCGTTCCCGATGGTTCAATTGCTCGATCTAAACGATCTGCAGATAGACGCAATTGAGGAACG
CGCTTTGTCGAACGGTGCCCATCTCCAGGAGCTGTATCTGGGCTTCAACAACATTCGTCAACTGCCATCGTCCTCGTTT
CTCCA
>APL1-C1_038r.ab1
CGGGTCAGTAGGGAGTCCGTTTCCTTGCAGCACAAGTTTTGCTCGAGCTGATAGTCTGGCTTGCAGTTAGTGTCACTGT
CACCAATCTCCAGCCGGTGGGACACATTCTGCAGCATGGCGCGCAGATTCTTGCAGTCCCAATCGTTGTGGGATAGGGT
GAGCGTTTCCAGCTCGCTGTCGCCGCTAATCTTGAGCGTAACGATCGAGTTGTGATCGAGATACAGATGCTTCAGTACG
CTGAACTGCCTCTGGTTGTATTCCACGTGCAGCAGATGATTGTGGGCGAGATCTAGTACCTGCAGTGTTTGTATGGGGA
CAGATTCCAGGCCCAGTGTGAC
>B9_005F.ab1
CGCATATGTGCCGGGAAGTAATCTACAGTACGATTGTATTTTCCACGATGTGTTGATCGCTCCGTATGCTCAACAGCCK
GTTCACTTTGGCTATGCCGATGTGACGCAGAACGGCCAGAAGAACATCACGTTCAAAAACTCGACCTTGAGAAGACTGC
CCGAGTCCCTGCTGCATTCGTTCCCGATGGTTCAATTGCTCGATCTAAACGATCTG
>B9_038.ab1
CTGGCTTGCAGTTWGTGTCACTGTCACCAATCTCCAGCCGGTGGGTCACATTCTGCAGCATGGCRCGCAGATTCTTGCA
GTCCCAATCGTTGTGGGATAGGGTGAGCGTTTCCAGCTCGCTGTCGCCGCTAATCTTGAGCGTAACGATCGAGTTGTGA
TCGAGATACAGATGCTTCAGTACGCTGAACTGCCTCTGGTTGTATTCCACGTGCAGCAGATGATTGTGGGCGAGATCTA
GTACCTGCAGTGTTTGTATGGGGACAGATTCCAGGCCCAGTGTGACCAGTCGGTTGTTTGATACGTACAGTCGCTCCAG
ACGTYGCATTCCGCTGAAATGATGATGCGCTATCTTTTCTAGCTCGTTGTACGAAAGATCCACATCCACCAGCCCGGGA
TAGTTCGGCAGCCAGGCCATGTCGGTAAGATTGTTGTGCTGCAAACGGAGTATTGCCAGCTTGTCGTTCAACGGGCCCG
TCACTTGGTTGATCCGATTGTACGAAGCATCCAGTTCGACCACGGTCGACGGGATGGCGAGC
>B4_005F.ab1
CGCATATGTGCCGGGAAGTAATCTACAGTACGATTGTATTTTCCACGATGTGTTGATCGCTCCGTATGCTCAACAGCCG
GTTCACTTTGGCTATGCCGATGTGACGCAGAACGGCCAGAAGAACATCACGTTCAAAAACTCGACCTTGAGAAGACTGC
CCGAGTCCCTGCTGCATTCGTTCCCGATGGTTCAATTGCTCGATCTAAACGATCTGCAGATAGACGCAATTGAGGA
>B4_038.ab1
TTGCAGTTAGTGTCACTGTCACCAATCTCCAGCCGGTGGGACACATTCTGCAGCATGGCGCGCAGATTCTTGCAGTCCC
AATCGTTGTGGGATAGGGTGAGCGTTTCCAGCTCGCTGTCGCCGCTAATCTTGAGCGTAACGATCGAGTTGTGATCGAG
ATACAGATGCTTCAGTACGCTGAACTGCCTCTGGTTGTATTCCACGTGCAGCAGATGATTGTGGGCGAGATCTAGTACC
TGCAGTGTTTGTATGGGGACAGATTCCAGGCCCAGTGTGACCAGTCGGTTGTTTGATACGTACAGTCGCTCCAGACGTT
GCATTCCGCTGAAATGATGATGCGCTATCTTTTCTAGCTCGTTGTACGAAAGATCCACATCCACCAGCCCGGGATAGTT
CGGCAGCCAGGCCATGTCGGTAAGATTGTTGTGCTGCAAACGGAGTATTGCCAGCTTGTCGTTCAACGGGCCCGTCACT
TGGTTGATCCGATTGTACGAAGCATCCAGTTCGACCACGGCCGACGGGATGGCGAGCGTCGTAAGCTGGTTGGTACTCA
CGTTTCCATAGAACAGGCTCGGAATGAGGGAAAGATCGAGGTGGCTGAGCTTGTTGCCGGAC
>B6_005F.ab1
CGCATATGTGCCGGGAAGTAATCTACAGTACGATTGTATTTTCCACGATGTGTTGATCGCTCCGTATGCTCAACAGCCG
GTTCACTTTGGCTATGCCGATGTGACGCAGAACGGCCAGAAGAACATCACGTTCAAAAACTCGACCTTGAGAAGACTGC
CCGAGTCCCTGCTGCATTCGTTCCCGATGGTTCAATTGCTCGATCTAAACGATCTGCAGATAGACGCAATTGAGGAACG
CG
>B6_038.ab1
TTGCAGTTAGTGTCACTGTCACCAATCTCCAGCCGGTGGGACACATTCTGCAGCATGGCGCGCAGATTCTTGCAGTCCC
AATCGTTGTGGGATAGGGTGAGCGTTTCCAGCTCGCTGTCGCCGCTAATCTTGAGCGTAACGATCGAGTTGTGATCGAG
ATACAGATGCTTCAGTACGCTGAACTGCCTCTGGTTGTATTCCACGTGCAGCAGATGATTGTGGGCGAGATCTAGTACC
TGCAGTGTTTGTATGGGGACAGATTCCAGGCCCAGTGTGACCAGTCGGTTGTTTGATACGTACAGTCGCTCCAGACGTT
GCATTCCGCTGAAATGATGATGCGCTATCTTTTCTAGCTCGTTGTACGAAAGATCCACATCCACCAGCCCGGGATAGTT
CGGCAGCCAGGCCATGTCGGTAAGATTGTTGTGCTGCAAACGGAGTATTGCCAGCTTGTCGTTCAACGGGCCCGTCACT
TGGTTGATCCGATTGTACGAAGCATCCAGTTCGACCACGGCCGACGGGATGGCGAGCGTCGTAAGCTGGTTGGTACTCA
CGTTTCCATAGAACAGGCTCGGAATGAGGGAAAGATCGAGGTGGCTGAGCTTGTTGCCGGACAGTTTTAGATG
>B2_005F.ab1
CGCATATGTGCCGGGAAGTAATCTACAGTACGATTGTATTTTCCACGATGTGTTGATCGCTCCGTATGCTCAACAGCCG
GTTCACTTTGGCTATGCCGATGTGACGCAGAACGGCCAGAAGAACATCACGTTCAAAAACTCGACCTTGAGAAGACTGC
CCGAGTCCCTGCTGCATTCGTTCCCGATGGTTCAATTGCTCGATCTAAACGATCTGCAGATAGACGCAATTGAGGAACG
CGCTTTGTCGAACGGTGCCCATCTCCAGGAGCTGTATCTGGGCTTCAAC
>B2_038.ab1
CTGGCTTGCAGTTAGTGTCACTGTCACCAATCTCCAGCCGGTGGGACACATTCTGCAGCATGGCGCGCAGATTCTTGCA
GTCCCAATCGTTGTGGGATAGGGTGAGCGTTTCCAGCTCGCTGTCGCCGCTAATCTTGAGCGTAACGATCGAGTTGTGA
TCGAGATACAGATGCTTCAGTACGCTGAACTGCCTCTGGTTGTATTCCACGTGCAGCAGATGATTGTGGGCGAGATCTA
GTACCTGCAGTGTTTGTATGGGGACAGATTCCAGGCCCAGTGTGACCAGTCGGTTGTTTGATACGTACAGTCGCTCCAG
ACGTTGCATTCCGCTGAAATGATGATGCGCTATCTTTTCTAGCTCGTTGTACGAAAGATCCACATCCACCAGCCCGGGA
TAGTTCGGCAGCCAGGCCATGTCGGTAAGATTGTTGTGCTGCAAACGGAGTATTGCCAGCTTGTCGTTCAACGGGCCCG
TCACTTGGTTGATCCGATTGTACGAAGCATCCAGTTCGACCACGGCCGACGGGATGGCGAGCGTCGTAAGCTGGTTGGT
ACTCACGTTTCCATAGAACAGGCTCGGAATGAGGGAAAGATCGAGGTGGCTGAGCTT
>B5_005F.ab1
CGCATATGTGCCGGGAAGTAATCTACAGTACGATTGTATTTTCCACGATGTGTTGATCGCTCCGTATGCTCAACAGCCG
GTTCACTTTGGCTATGCCGATGTGACGCAGAACGGCCAGAAGAACATCACGTTCAAAAACTCGACCTTGAGAAGACTGC
CCGAGTCCCTGCTGCATTCGTTCCCGATGGTTCAATTGCTCGATCTAAACGATCTGCAGATAGACGCAATTGAGGAACG
CGCTTTGTCGAACGGTGCCCATCTCCAGGAGCTGTATCTGGGCTTCAACAACATTCGTCAACTGCCATCGTCCTCGTTT
CTCCACATGCAATCACTCAGAGTGCTTGTGCTGGACCGGAACAA
>B5_038.ab1
TTGCAGTTAGTGTCACTGTCACCAATCTCCAGCCGGTGGGACACATTCTGCAGCATGGCGCGCAGATTCTTGCAGTCCC
AATCGTTGTGGGATAGGGTGAGCGTTTCCAGCTCGCTGTCGCCGCTAATCTTGAGCGTAACGATCGAGTTGTGATCGAG
ATACAGATGCTTCAGTACGCTGAACTGCCTCTGGTTGTATTCCACGTGCAGCAGATGATTGTGKGCGAGATCTAGTACC
TGCAGTGTTTGTATGGGGACAGATTCCAGGCCCAGTGTGACCAGTCGGTTGTTTGATACGTACAGTCGCTCCAGACGTT
GCATTCCGCTGAAATGATGATGCGCTATCTTTTCTAGCTCGTTGTACGAAAGATCCACATCCACCAGCCCGGGATAGTT
CGGCAGCCAGGCCATGTCGGTAAGATTGTTGTGCTGCAAACGGAGTATTGCCAGCTTGTYGTTCAACGGGCCCGTCACT
TGGTTGATCCGATTGTACGAAGCATCCAGTTCGACCACGGCCGACGGGATGGCGAGCGTCGTAAGCTGGTTGGTACTMA
CGTTTCCATAGAACAGGCTCGGAATGAGGGAAAGATCGAGGTGGCTGAGCTTGTTGCCGGACAGTTTTAGATGCTCCAG
TGCACGGTTCTGCCGGAACGTTTCGTCCTCGATACGTTCCAGCTGGTTGTTCGCGACCGACAGTACGAAGAGGTTGGGT
GTAC
>F6_038.ab1
TTGCAGTTAGTGTCACTGTCACCAATCTCCAGCCGGTGGGACACATTCTGCAGCATGGCGCGCAGATTCTTGCAGTCCC
AATCGTTGTGGGATAGGGTGAGCGTTTCCAGCTCGCTGTCGCCGCTAATCTTGAGCGTAACGATCGAGTTGTGATCGAG
ATACAGATGCTTCAGTACGCTGAACTGCCTCTGGTTGTATTCCACGTGCAGCAGATGATTGTGKGCGAGATCTAGTACC
TGCAGTGTTTGTATGGGGACAGATTCCAGGCCCAGTGTGACCAGTCGGTTGTTTGATACGTACAGTCGCTCCAGACGTC
GCATTCCGCTGAAATGATGATGCGCTATCTTTTCTAGCTCGTTGTACGAAAGATCCACATCCACCAGCCCGGGATAGTT
CGGCAGCCAGGCCATGTCGGTAAGATTGTTGTGCTGCAAACGGAGTATTGCCAGCTTGTYGTTCAACGGGCCCGTCACT
TGGTTGATCCGATTGTACGAAGCATCCAGTTCGACCACGGTCGACGGGATGGCGAGCGTCGTAAGCTGGTTG
